# Supplementary material for: Prevalence and Incidence of Memory Complaints in Employed Compared to Non-Employed Aged 55–64 Years and the Role of Employment Characteristics
Source: PLoS One. 2015 Mar 5;10(3):e0119192. doi: 10.1371/journal.pone.0119192 (PMC4351065; doi:10.1371/journal.pone.0119192)
Supplement: S1 Syntax — (SPS) [file pone.0119192.s002.sps]

GET  FILE='D:\1.NetwerkLASAKJRijs082013\7.Gezonde Brein\Artikel_previncGK\Analyse\cohort15XYk.sav'.

**************************************************************************EMPLOYED + UNEMPLOYED INDIVIDUALS with or without PREVALENT MC: n=1527. 
USE ALL.
COMPUTE filter_$=(xjob01>=0  & xage<65 & xmemory>=0 & xmtotal>=0 & xmwtdr>=0 & xqneurot>=0 & xmastery >=0 & xcesdint>=0 & xalcos>=0& xwsexlft2>0) .
VARIABLE LABEL filter_$ 'xjob01>=0  & xage<65 & xmemory>=0 & xmtotal>=0 & xmwtdr>=0 & xqneurot>=0 & xmastery >=0 & xcesdint>=0 & xalcos>=0& xwsexlft2>0(FILTER)'.
VALUE LABELS filter_$  0 'Not Selected' 1 'Selected'.
FORMAT filter_$ (f1.0).
FILTER BY filter_$.
EXECUTE .
*weigh.
weight by xwsexlft2.
fre sex xjob01 xmemory.

**************************************************************************EMPLOYED + UNEMPLOYED INDIVIDUALS with or without INCIDENT MC: n=1071.
USE ALL.
COMPUTE filter_$=(xjob01>=0  & xage<65 & xmemory=0 & xmtotal>=0 & xmwtdr>=0 & xqneurot>=0 & xmastery >=0 & xcesdint>=0 & xalcos>=0
 & yjob1>=0 & xwsexlft2>0).
VARIABLE LABEL filter_$ 'xjob01>=0  & xage<65 & xmemory=0 & xmtotal>=0 & xmwtdr>=0 & xqneurot>=0 & xmastery >=0 & xcesdint>=0 & xalcos>=0 & yjob1>=0 & xwsexlft2>0(FILTER)'.
VALUE LABELS filter_$  0 'Not Selected' 1 'Selected'.
FORMAT filter_$ (f1.0).
FILTER BY filter_$.
EXECUTE .
weight by xwsexlft2.
fre sex xmemory xjob01.

**************************************************************************EMPLOYED INDIVIDUALS with or without PREVALENT MC: n=526.
USE ALL.
COMPUTE filter_$=(xjob01=1 & xage<65 & xmemory>=0 & xmtotal>=0 & xmwtdr>=0 & xqneurot>=0 & xmastery >=0 & xcesdint>=0 & xalcos>=0 & xcjclass>=0
  & xuforce>=0 & xuncpos>=0 & xrepmov>=0 & xtaskreq>=0 & xtimepr>=0 & xcogndem >=0 & xcowsup >=0 & xsupsup >=0 & xauton>=0 & xvaract>=0 & xjob6>0 & xwsexlft2>0).
VARIABLE LABEL filter_$ 'xjob01=1 & xage<65 & xmemory>=0 & xmtotal>=0 & xmwtdr>=0 & xqneurot>=0 & xmastery >=0 & xcesdint>=0 & xalcos>=0 & xcjclass>=0 ETC(FILTER)'.
VALUE LABELS filter_$  0 'Not Selected' 1 'Selected'.
FORMAT filter_$ (f1.0).
FILTER BY filter_$.
EXECUTE .
weight by xwsexlft2.
fre sex xmemory xjob01.

**************************************************************************EMPLOYED INDIVIDUALS with or without INCIDENT MC: n=379.
USE ALL.
COMPUTE filter_$=(xjob01>=0  & xage<65 & xmemory>=0 & xmtotal>=0 & xmwtdr>=0 & xqneurot>=0 & xmastery >=0 & xcesdint>=0 & xalcos>=0).
VARIABLE LABEL filter_$ 'xjob01>=0  & xage<65 & xmemory>=0 & xmtotal>=0 & xmwtdr>=0 & xqneurot>=0 & xmastery >=0 & xcesdint>=0 & xalcos>=0 (FILTER)'.
VALUE LABELS filter_$  0 'Not Selected' 1 'Selected'.
FORMAT filter_$ (f1.0).
FILTER BY filter_$.
EXECUTE .
weight by xwsexlft2 .
fre sex xmemory ymemory. 
